# Supplementary material for: Association between DNA methylation variability and self-reported exposure to heavy metals
Source: Sci Rep. 2022 Jun 22;12:10582. doi: 10.1038/s41598-022-13892-w (PMC9217962; doi:10.1038/s41598-022-13892-w)
Supplement: Supplementary file 2 — Supplementary Information 2. [file 41598_2022_13892_MOESM2_ESM.xlsx]

## Sheet: Table Legend
Table S4: Significantly differentially methylated regions (DMRs) as identified using comb-p.
A – Cadmium Exposure
B – Metallurgical exposures
C – Mercury Exposure
D – Copper Exposure
E – Chemical or solvent Exposure
F – Herbicide or Pesticide Exposure (Any)
G - Herbicide or Pesticide Exposure (Frequent)
H – Bore water exposure
I – Living in Rural environment for > 24 months
J – Living on a farm for > 12 months
K – Living in a non-city environment for > 12 months
L – Exposure to diesel
M – Working in “manual labour” job classifcation
Table headings:
Chromosome, Start, End: region spanned by DMR
Minimum p-value: minimum individual probe p-value within DMR
Number of probes: Number of probes within DMR
Slk-corrected p-value, Sidak-corrected p-value: Genome-wide corrected p-vaues
Genes: List of genes annotated to probes within DMR
Effect: Direction of effect for probes within DMR
Probe: List of DNA Methylation probe within DMR

## Sheet: Cadmium
Table S4a: DMR for Cadmium Exposure
Chromosome	Start	End	Minimum p-value	Number of probes	Slk-corrected p-value	Sidak-corrected p-value	Genes	Effect	Probe
12	10030573	10030766	0.009552	6	2.254e-06	0.00183	RP11-133L14.5;CLEC9A	------	cg11059944, cg17469479, cg26262442, cg02930518, cg19223467, cg20098659
13	112931399	112931635	0.0004279	3	1.091e-08	7.251e-06	MCF2L	---	cg02054232, cg23192614, cg16637458
19	23758511	23758774	0.005037	4	1.298e-06	0.0007738	ZNF681	++++	cg09152619, cg08332658, cg01615818, cg07460376
2	241987051	241987129	0.02421	2	9.72e-06	0.01936	LINC01237	--	cg00080068, cg08839596
2	241996401	241996682	0.002293	4	4.946e-07	0.0002761	LINC01237	----	cg04141578, cg14033193, cg09047390, cg06571405
4	164956885	164957068	0.0005828	6	5.944e-08	5.095e-05	FAM218A;TRIM61	++++++	cg20697094, cg06481168, cg12861945, cg00393585, cg11630554, cg08992305
6	29902159	29902286	0.02608	3	1.114e-05	0.01366		---	cg18423635, cg20578893, cg27242341
6	29926842	29926961	0.0004719	3	5.322e-06	0.006992	HLA-K;HCG4B	+++	cg14449180, cg00409917, cg26268701
6	33593176	33593490	0.0005828	8	9.46e-08	4.726e-05	LINC00336	++++++++	cg19735538, cg04329454, cg01392313, cg06289138, cg08301503, cg07873320, cg05602975, cg19869469
6	158939729	158939953	0.0174	3	1.573e-05	0.01096		+++	cg00788177, cg21583723, cg21497977
6	168872831	168873436	0.0005828	6	1.402e-10	3.636e-08		------	cg05489836, cg11235712, cg11387916, cg05740106, cg20876525, cg09334776
8	22275361	22275564	0.02163	7	1.458e-05	0.01121	PIWIL2;CTD-2530N21.4	-------	cg21471580, cg26039829, cg02463440, cg02788857, cg18135555, cg09517075, cg07298985

## Sheet: Metallurgy
Table S4b: DMR for metallurgical exposures
Chromosome	Start	End	Minimum p-value	Number of probes	Slk-corrected p-value	Sidak-corrected p-value	Genes	Effect	Probe
1	223393301	223393453	0.02714	5	1.118e-05	0.01147	CCDC185	++++++	cg21262649, cg26603179, cg22372182, cg27202708, cg03961283, cg05333568
19	50358517	50358748	0.01715	4	3.759e-06	0.002549	NAPSA;NR1H2	++++	cg00297876, cg22018083, cg06747330, cg08194323

## Sheet: Mercury
Table S4c: DMR for mercury exposure
Chromosome	Start	End	Minimum p-value	Number of probes	Slk-corrected p-value	Sidak-corrected p-value	Genes	Effect	Probe
4	164956885	164957068	0.004303	6	1.92e-07	0.0001646	FAM218A;TRIM61	++++++	cg20697094, cg06481168, cg12861945, cg00393585, cg11630554, cg08992305
6	168872831	168873436	0.02879	3	1.254e-08	3.253e-06		------	cg05489836, cg11235712, cg11387916, cg05740106, cg20876525, cg09334776

## Sheet: Copper
Table S4d: DMR for copper exposure
Chromosome	Start	End	Minimum p-value	Number of probes	Slk-corrected p-value	Sidak-corrected p-value	Genes	Effect	Probe
1	13700883	13701087	0.03166	4	2.018e-06	0.00155	PRDM2	++++	cg01816014, cg24550112, cg16680547, cg26608693
17	82596094	82596271	0.03166	3	1.981e-06	0.001754	FOXK2	+++	cg05580415, cg05578865, cg16375265

## Sheet: Chemicals or solvents
Table S4e: DMR for chemical or solvent exposure
Chromosome	Start	End	Minimum p-value	Number of probes	Slk-corrected p-value	Sidak-corrected p-value	Genes	Effect	Probe
11	69152998	69153181	0.02209	4	1.458e-06	0.001249	RP11-554A11.8	----	cg25903143, cg21844144, cg00317879, cg14036981
14	69850181	69850359	0.01882	2	3.019e-05	0.02625		+++	cg10399005, cg02170386, cg20475486
15	90930061	90930282	0.0007381	5	3.777e-06	0.002677	HDDC3;UNC45A	+++++	cg03291024, cg13778201, cg08267442, cg01351822, cg16414568

## Sheet: H or P - Any
Table S4f: DMR for Herbicide or Pesticide Exposure (Any)
Chromosome	Start	End	Minimum p-value	Number of probes	Slk-corrected p-value	Sidak-corrected p-value	Genes	Effect	Probe
7	4792481	4792905	0.001777	5	5.13e-08	1.898e-05	AP5Z1	+++++	cg18271789, cg18834058, cg00913283, cg11536851, cg26181334

## Sheet: H or P - Frequent
Table S4g: DMR for Herbicide or Pesticide Exposure (frequent)
Chromosome	Start	End	Minimum p-value	Number of probes	Slk-corrected p-value	Sidak-corrected p-value	Genes	Effect	Probe
1	13700883	13701087	0.02798	4	2.497e-06	0.001918	PRDM2	++++	cg01816014, cg24550112, cg16680547, cg26608693
4	117085463	117085677	0.0001721	7	2.609e-07	0.0001912	TRAM1L1	+++++++	cg21599230, cg24183909, cg07837556, cg05807991, cg11163975, cg10277927, cg01904183
7	158470529	158470586	0.01495	2	9.526e-07	0.002618	PTPRN2	++	cg04007350, cg26208815

## Sheet: Bore water
Table S4h: DMR for bore water exposure
Chromosome	Start	End	Minimum p-value	Number of probes	Slk-corrected p-value	Sidak-corrected p-value	Genes	Effect	Probe
10	131357752	131357893	0.02995	3	1.508e-05	0.01664		---	cg09005971, cg16126754, cg19256291
10	132336947	132337187	0.01911	7	1.296e-05	0.008438	LRRC27	-------	cg24214699, cg21370255, cg10530568, cg22586726, cg07119315, cg25076597, cg02535060
12	14568004	14568159	0.0002281	5	3.827e-08	3.873e-05	PLBD1-AS1;PLBD1	+++++	cg07634645, cg17768691, cg11905611, cg19725903, cg25642234
13	50843710	50843957	0.01911	8	7.553e-06	0.004786	DLEU7-AS1;DLEU7	++++++++	cg20170533, cg08274637, cg13846270, cg27051129, cg10359157, cg20400592, cg05965387, cg17288288
14	92748791	92749103	0.000611	4	1.204e-07	6.055e-05	LGMN	++++	cg23168000, cg02628202, cg22840852, cg02139485
17	39699880	39699978	0.02995	4	1.456e-05	0.02304	ERBB2	++++	cg22778981, cg23731030, cg23333072, cg02433278
19	8526629	8526838	0.01347	2	5.516e-05	0.04056	MYO1F	++	cg15254671, cg05905531
19	54416543	54416839	0.007129	3	3.214e-06	0.001702	TTYH1	+++	cg00558215, cg14814062, cg21287054
2	96859030	96859273	0.01683	4	5.148e-06	0.003318	ANKRD39;ANKRD23	++++	cg02717339, cg20091689, cg03173367, cg10277175
2	164955472	164955650	0.0001778	4	3.329e-07	0.0002934	SLC38A11;AC013463.2	++++	cg03464655, cg05339727, cg05090759, cg12301695
2	218292360	218292397	0.004044	4	6.96e-07	0.002947	TMBIM1;PNKD	++++	cg02657760, cg25903497, cg18357696, cg08189615
2	229920334	229920465	0.03687	3	2.021e-05	0.02391	TRIP12	+++	cg12048425, cg05881455, cg20959174
5	179336292	179336419	0.02835	2	1.235e-05	0.01514	ADAMTS2	--	cg14830846, cg26694831
6	29631235	29631614	3.115e-05	10	1.943e-09	8.043e-07	GABBR1	++++++++++	cg23306453, cg01765653, cg20139800, cg06519422, cg21644740, cg03127104, cg12991385, cg17806418, cg22679406, cg06512249
7	27102908	27103192	0.004757	8	2.868e-06	0.001583	HOXA2	++++++++	cg05921905, cg06769202, cg02979457, cg25598840, cg09871315, cg22943986, cg20087093, cg19598584
7	134779372	134779545	0.005357	5	1.126e-06	0.001021	CALD1	+++++	cg16253634, cg24956866, cg14009688, cg09337852, cg03362840

## Sheet: Rural ≥ 24 months
Table S4i: DMR for living in Rural environment for > 24 months
Chromosome	Start	End	Minimum p-value	Number of probes	Slk-corrected p-value	Sidak-corrected p-value	Genes	Effect	Probe
10	558010	558093	0.02586	2	4.782e-06	0.008997	DIP2C	--	cg23027329, cg09522479
10	59138226	59138328	0.01931	3	1.177e-06	0.001809	TRAF6P1	---	cg04837783, cg16102240, cg02507726
16	6483162	6483187	0.02194	2	2.378e-06	0.01481	RP11-420N3.3;RBFOX1	++	cg14642432, cg27376707
16	73058492	73058496	0.0008808	2	1.124e-08	0.0004405	ZFHX3	--	cg07786668, cg00614832
19	48837232	48837337	0.02194	3	6.142e-06	0.009135	HSD17B14;PLEKHA4	+++	cg04777726, cg16594139, cg26267310
19	53603535	53603635	0.01931	2	1.058e-05	0.01646	CTB-167G5.6	++	cg12119625, cg10769989
2	183078660	183078824	0.01931	2	7.871e-07	0.0007526	DUSP19	++	cg08641796, cg21364150
3	42936285	42936462	0.02194	5	2.935e-06	0.002598	KRBOX1-AS1;KRBOX1;RP11-136C24.3	-----	cg01990997, cg27084712, cg11303738, cg22714811, cg08111629
5	56815760	56815770	0.01931	2	1.232e-06	0.01914	MAP3K1	--	cg10206657, cg10115490
7	157875070	157875244	0.01931	3	9.06e-06	0.008135	PTPRN2	---	cg24935409, cg09845489, cg09350411
8	144418151	144418243	0.02586	2	4.527e-06	0.007689	SLC39A4	--	cg03453890, cg20259557

[truncated: 4 more sheets: Farm ≥ 12 months, Non-city ≥ 12 months, Diesel, Manual labor]
